# Supplementary material for: Genomic Epidemiology of SARS-CoV-2 in Tocantins State and the Diffusion of P.1.7 and AY.99.2 Lineages in Brazil
Source: Viruses. 2022 Mar 23;14(4):659. doi: 10.3390/v14040659 (PMC9031820; doi:10.3390/v14040659)
Supplement: Supplementary file 1 [file viruses-14-00659-s001.zip]

Archive with 1 entries (1 files):
- viruses-1629182-supplementary.pdf
